# Supplementary material for: Isolation of Two New Phenolic Glycosides from Castanopsis chinensis Hance by Combined Multistep CC and HSCCC Separation and Evaluation of Their Antioxidant Activity
Source: Molecules. 2023 Apr 10;28(8):3331. doi: 10.3390/molecules28083331 (PMC10143513; doi:10.3390/molecules28083331)
Supplement: Supplementary file 1 [file molecules-28-03331-s001.zip]

Archive with 1 entries (1 files):
- molecules-2278870-supplementary.pdf
